# Supplementary material for: Accessing the Past: A Sediment Core Revealing Anthropogenic Impacts of Technology-Critical Elements on the Marine Environment
Source: Arch Environ Contam Toxicol. 2025 Jan 17;88(1):1–15. doi: 10.1007/s00244-024-01110-9 (PMC11782340; doi:10.1007/s00244-024-01110-9)
Supplement: Supplementary file 1 — Supplementary file1 (XLSX 253 kb) [file 244_2024_1110_MOESM1_ESM.xlsx]

## Sheet: A1 ICP-MSMS
Table A1 Typical instrument settings and operating conditions of the Agilent 8800 ICP-MS/MS.
Instrument parameters	Operating settings and conditions
Sample introduction	Double-pass (Scott-type) spray chamber
Nebulizer	Self-aspirating MicroFlow (ESI)
Interface cones	Platinum
RF power (W)	1550
Carrier gas flow (L min-1)	1.1
Make-up gas flow (L min-1)	0.1
Used cell gases	He, H2, N2O
Extract 1 (V)	He: -2.5; H2: 0; N2O: -9.5
Extract 2 (V)	He: -195; H2: -155; N2O: -200
Omega Bias (V)	He: -120; H2: -75; N2O: -100
Omega Lens (V)	He: 9.8; H2: 8.7; N2O: 9.1
Q1 Entrance (V)	He: -12; H2: -4.0; N2O: 0
Q1 Exit (V)	He: -1 ; H2: -3.0; N2O: 0
Cell Focus (V)	He: 3.0 ; H2: 3.0; N2O: 5.0
Cell Entrance (V)	He: -50 ; H2: -50; N2O: -40
Cell Exit (V)	He: -60 ; H2: -60; N2O: -51
Deflect (V)	He: -4.4 ; H2: -4.2; N2O: 8.4
Plate Bias (V)	He: -60 ; H2: -60; N2O: -50
Cell gas flow (mL min-1)	He: 4.5 ; H2: 6.0; N2O: 0.2
Octpole Bias (V)	He: -20 ; H2: -18; N2O: 0.5
Octpole RF (V)	He: 190 ; H2: 170; N2O: 160
Energy Discrimination (V)	He: 5.0 ; H2: 0.0; N2O: -5.0

## Sheet: A2 LEF calculation
			Li [ H2 ]	Al [ H2]	Ca [ H2 ]	Sc [ N2O ]	Ti [ H2 ]	V [ He ]	Cr [ H2 ]	Mn [ He ]	Fe [ H2 ]	Co [ He ]	Ni [ He ]	Cu [ He ]	Zn [ He ]	Ga [ He ]	Ge [ N2O ]	As [ He ]	Rb [ He ]	Sr [ He ]	Y [ N2O ]	Nb [ N2O ]	Mo [ He ]	Cd [ He ]	In [ N2O]	Ba [ N2O ]	La [ N2O ]	Ce [ N2O ]	Pr [ N2O ]	Nd [ N2O ]	Sm [ N2O ]	Eu [ N2O ]	Gd [ N2O ]	Tb [ N2O ]	Dy [ N2O ]	Ho [ N2O ]	Er [ N2O ]	Tm [ N2O ]	Yb [ N2O ]	Lu [ N2O ]	Ta [ N2O ]	Tl [ He ]	Pb [ He ]	U [ He ]
Unit			mg/kg	g/kg	g/kg	mg/kg	g/kg	mg/kg	mg/kg	mg/kg	g/kg	mg/kg	mg/kg	mg/kg	mg/kg	mg/kg	mg/kg	mg/kg	mg/kg	mg/kg	mg/kg	mg/kg	mg/kg	mg/kg	µg/kg	mg/kg	mg/kg	mg/kg	mg/kg	mg/kg	mg/kg	mg/kg	mg/kg	µg/kg	mg/kg	mg/kg	mg/kg	µg/kg	mg/kg	µg/kg	µg/kg	µg/kg	mg/kg	µg/kg
Depth	Sample name	Region	Li / mg/kg	Al / g/kg	Ca / g/kg	Sc / mg/kg	Ti / g/kg	V / mg/kg	Cr / mg/kg	Mn / mg/kg	Fe / g/kg	Co / mg/kg	Ni / mg/kg	Cu / mg/kg	Zn / mg/kg	Ga / mg/kg	Ge / mg/kg	As / mg/kg	Rb / mg/kg	Sr / mg/kg	Y / mg/kg	Nb / mg/kg	Mo / mg/kg	Cd / mg/kg	In / µg/kg	Ba / mg/kg	La / mg/kg	Ce / mg/kg	Pr / mg/kg	Nd / mg/kg	Sm / mg/kg	Eu / mg/kg	Gd / mg/kg	Tb / µg/kg	Dy / mg/kg	Ho / mg/kg	Er / mg/kg	Tm / µg/kg	Yb / mg/kg	Lu / µg/kg	Ta / µg/kg	Tl / µg/kg	Pb / mg/kg	U / µg/kg
5cm	LP202208_Kern02_Scheibe_b_5	Recent	33	64	9.2	9.9	3.05	76	61	242	23.5	9.3	32.5	36.1	118	15.7	1.3	12.2	103	134	24	11.2	1.92	1.9	62	361	41	83	9.6	36	6.6	1.22	5.6	800	4.8	0.92	2.7	380	2.5	390	820	650	86.1	3.55
6cm	LP202208_Kern02_Scheibe_b_6	Recent	34	63	9.4	9.5	2.96	79	61.3	250	25.5	9.7	33.9	38.2	123	16.1	1.45	13.2	106	139	24	11.1	1.61	1.9	61	363	40	82	9.4	35	6.6	1.18	5.5	790	4.8	0.9	2.7	370	2.5	370	780	660	89	3.58
7cm	LP202208_Kern02_Scheibe_b_7	Recent	31	62	9.5	9.6	2.92	79.6	60	266	26.7	9.7	33.7	38.3	123	16.3	1.4	13.1	107	139	24	10.9	1.71	1.9	61	352	40	83	9.5	36	6.5	1.15	5.6	800	4.7	0.9	2.7	370	2.4	370	780	660	89.3	3.68
8cm	LP202208_Kern02_Scheibe_b_8	Recent	36	65	10.9	9.7	3.02	82	63.2	286	28.5	10	34.7	39.4	129	16.8	1.3	13.9	109.9	146	24	11	2.1	1.8	64	375	41	84	9.6	36	6.7	1.21	5.7	800	4.8	0.91	2.7	370	2.5	370	780	690	95	3.89
9cm	LP202208_Kern02_Scheibe_b_9	Recent	36	67	10.5	9.9	3.12	85	63	282	26	10.1	35.3	39	130	16.7	1.4	13.5	112	143	24	11.8	2.33	1.7	64	367	41	85	9.8	36	6.7	1.2	5.8	820	4.8	0.94	2.7	380	2.5	380	830	690	99	4.14
10cm	LP202208_Kern02_Scheibe_b_10	Recent	38	66	10.8	10.7	3.19	90	66	303	28.9	10.6	37.6	41.1	138	17.9	1.5	14	117	147	27	12.8	2.9	1.9	69	375	45	92	10.6	39	7.5	1.3	6.1	860	5.4	0.98	3	410	2.8	410	880	720	109	4.49
11cm	LP202208_Kern02_Scheibe_b_11	Recent	40	68	10.5	10.1	3.23	83	66	291	27.7	9.9	35	39.4	136	16.9	1.4	13	111	140	23.7	11.9	2.5	1.9	74	374	41	84	9.7	37	6.8	1.21	5.7	820	4.9	0.93	2.7	380	2.6	390	820	710	109.8	4.54
12cm	LP202208_Kern02_Scheibe_b_12	Recent	39	64	11.3	10.5	3.36	80.4	68	303	28.6	9.9	34.4	38.6	134	16.7	1.57	12.3	110	139	24.9	12.6	1.68	1.9	69	384	43	88	10.1	38	7.1	1.26	5.9	840	5	0.97	2.82	390	2.7	400	860	690	106	4.15
13cm	LP202208_Kern02_Scheibe_b_13	Recent	39	62.8	11.7	10.6	3.23	88	66.8	293	29.5	10.7	36.4	40.9	147	17.4	1.5	12.8	115	146	25	12.7	1.78	1.8	71	380	43	88	10.1	38	7	1.25	5.8	830	5	0.96	2.8	390	2.65	390	830	720	112	4.41
14cm	LP202208_Kern02_Scheibe_b_14	Recent	35	63	11.7	10.8	3.21	84.5	66	310	29.8	10.3	35	40.8	136	17	1.5	12.5	111	144	25	12.8	1.77	1.7	70	383	43	89	10.3	39	7.2	1.28	5.9	850	5.1	0.96	2.9	380	2.7	390	860	700	113	4.24
15cm	LP202208_Kern02_Scheibe_b_15	Recent	32	58.4	11.6	10.8	3.17	78	65	315	29.5	9.4	32.6	38.5	131	16.5	1.4	13	109	140	23.4	12.5	1.69	1.7	71	391	42	85	9.8	38	7	1.25	5.8	820	4.9	0.93	2.77	380	2.6	380	810	700	114	4.18
16cm	LP202208_Kern02_Scheibe_b_16	Recent	36	60	11.7	11.1	3.29	81	67.9	309	28.4	9.4	33.6	40.4	138	16.8	1.5	13.5	112	140	25	12.9	2	2.07	74	394	44	90	10.3	40	7.5	1.33	6.1	870	5.3	0.99	2.9	400	2.8	400	850	730	121	4.29
17cm	LP202208_Kern02_Scheibe_b_17	Recent	36	60	12.2	11.1	3.34	82	69	299	27.3	10	34.4	42	149	17	1.4	14	114	144	24.1	12.6	2.2	2.1	78	376	42	87	9.9	39	7.2	1.32	6.1	850	5.2	0.96	2.8	390	2.6	380	820	760	126	4.57
18cm	LP202208_Kern02_Scheibe_b_18	Recent	36	63	12.2	10.8	3.25	79	67	307	28	9.6	33.5	40	141	16.5	1.4	14.1	111	141	23	11.9	2	2.1	77	387	41	84	9.5	38	7.1	1.31	5.9	810	5	0.93	2.7	370	2.5	370	780	750	122	4.55
19cm	LP202208_Kern02_Scheibe_b_19	Recent	36	60	11.7	10.9	3.19	76	66	306	27.3	9.3	32.7	39	139	16.5	1.4	14.6	107.7	141	24	11.9	1.63	2.1	73	376	41	84	9.5	38	7.1	1.29	5.9	810	4.9	0.94	2.7	380	2.49	380	810	730	120	4.19
20cm	LP202208_Kern02_Scheibe_b_20	Recent	30	60	12.3	11.5	3.23	73.2	65	308	26.1	8.8	31	38	137	16	1.4	14	104	134	23	11.7	1.4	2.1	78	366	41	84	9.5	38	7.2	1.28	6	840	5.1	0.95	2.8	400	2.5	380	780	710	120	4.06
21cm	LP202208_Kern02_Scheibe_a_21	Recent	29	51.1	8.7	12.1	3.31	81.3	71.2	340	29.1	9.9	29.9	36.2	125	16.6	2.1	14.9	117	149	27.1	11.7	1.35	1.55	69	448	44	87	10.4	41	8.1	1.52	6.8	920	5.5	1.08	3.4	440	2.7	430	1050	670	134	4.14
23cm	LP202208_Kern02_Scheibe_a_23	Recent	29	50.7	8.4	12.2	3.3	77.8	70.3	333	27.7	9.7	28.5	34.5	118	16.2	2.1	13.7	118	147	27.5	11.8	1.29	1.54	68	455	42	85	10	39	7.9	1.48	6.7	900	5.4	1.02	3.3	440	2.66	410	1030	660	130	4.38
45cm	LP202208_Kern02_Scheibe_a_45	Past	26	50	8.2	7.7	3	53.1	52	296	23.4	5.6	19.1	14.1	37.7	11.5	1.21	7.8	84	123	21.2	8.7	3.54	1.05	26.9	374	36	74	10.1	37	7.4	1.31	6.2	900	5.3	1.02	3.23	460	2.85	450	840	550	27	3.98
47cm	LP202208_Kern02_Scheibe_a_47	Past	30	53	7.1	8.6	3.18	61.4	57.2	319	27.3	6.3	23.3	16.5	43.7	12.6	1.3	9.8	90	120	22.9	9.6	5.3	0.91	29	370	38	80	11.1	39	8	1.43	6.6	980	5.7	1.1	3.5	490	3	480	970	590	26.2	4.94
49cm	LP202208_Kern02_Scheibe_a_49	Past	33	53	7.7	8.8	3.19	60	57	326	27.3	5.9	23.3	16.8	42	12.3	1.3	9	88	122	24	10.3	5.2	1.03	26	380	40	83	11.5	42	8.4	1.49	6.9	1030	6.1	1.17	3.7	520	3.2	510	1100	590	21.8	4.92
51cm	LP202208_Kern02_Scheibe_a_51	Past	35	58	8	9.4	3.2	61.5	61	344	29.9	6.2	24.5	16.9	44	12.8	1.2	10.3	93	122	24	9.5	5.76	0.97	26	370	38	79	10.9	42	8.2	1.48	6.8	1010	5.9	1.15	3.6	500	3.1	490	960	579	21.3	4.9
53cm	LP202208_Kern02_Scheibe_a_53	Past	33	56	7.7	9.1	3.09	60	58	334	27.5	5.7	23.6	16.2	41.9	12.5	1.22	9.4	91	119	24	9.4	4.61	0.95	34	376	41	82	10.7	43	8.4	1.5	7	1050	6.1	1.17	3.7	520	3.2	510	990	580	18.5	4.9
55cm	LP202208_Kern02_Scheibe_a_55	Past	37	59	7.6	9.6	3.07	64.5	61	324	28.2	6.08	25.4	17.4	45.9	13	1.19	8.7	96	122	24	9.8	5.27	0.88	24.6	377	40	83	11.8	42	8.3	1.5	6.8	1010	6	1.15	3.7	500	3.1	490	950	590	18.9	5.17
57cm	LP202208_Kern02_Scheibe_a_57	Past	37	56	7.8	8.9	3.08	61	59	302	28.4	5.6	23.5	16.5	42	12.7	1.2	10.2	91	119	23	9.3	5.4	0.92	20.1	376	40	81	11.3	42	8.3	1.48	6.8	1010	6	1.15	3.7	480	3	500	970	590	18.8	5.1
59cm	LP202208_Kern02_Scheibe_a_59	Past	36	59.6	9	9	3.08	60.8	58.6	287	27.6	5.67	23.3	16.9	43	12.9	1.13	8.9	93	126	23.1	9.5	5.3	0.9	19.3	392	39	81	11.5	41	8.1	1.45	6.7	980	5.9	1.13	3.5	480	3	470	910	601	19.2	5.21
61cm	LP202208_Kern02_Scheibe_a_61	Past	41	65	7.4	9.8	3.14	63.7	63	303	29.4	5.8	25.1	18.2	45.1	13.1	1.17	9.6	97	121	25	9.6	6.3	0.86	20	391	42	85	12.2	44	8.7	1.56	7.1	1060	6.4	1.19	3.9	510	3.3	520	980	610	19.6	5.5
63cm	LP202208_Kern02_Scheibe_a_63	Past	42	62	7.3	9.1	3.1	65	64	325	28.7	5.6	24.5	17.8	45	13.2	1.11	7.9	93	121	25	9.4	4.8	0.9	19	399	39	80	11.6	42	8.3	1.49	6.9	1030	6.2	1.19	3.8	510	3.1	500	970	610	19.7	5.5
65cm	LP202208_Kern02_Scheibe_a_65	Past	44	61	6.6	9	3.1	63.7	62	316	31.1	5.43	24.8	17.4	45	12.7	1.1	10.9	92	119	24	9.3	6.1	0.92	16.2	397	38	78	11.6	41	8.1	1.47	6.8	1020	6.1	1.19	3.8	520	3.2	500	990	600	19.3	5.5
67cm	LP202208_Kern02_Scheibe_a_67	Past	39	58.3	6.5	8.9	3.1	61.2	60	310	27.9	5.08	23.5	16.9	44.6	13	1	9.1	90.5	120	24.7	9.7	4.8	1	17	408	38	77	11.4	41	7.9	1.48	6.9	1040	6.3	1.23	3.9	540	3.3	530	980	600	18.9	5.2
69cm	LP202208_Kern02_Scheibe_a_69	Past	43	61	6.6	8.56	3.16	59.7	61	274	27.5	4.8	22.4	16.1	43	12.6	0.91	8	88	120	23.5	9.3	4.5	0.99	14	409	36	74	10.9	39	7.7	1.41	6.5	990	5.9	1.15	3.7	510	3.1	500	960	580	18.6	5.3
71cm	LP202208_Kern02_Scheibe_a_71	Past	43	61	6.6	8.8	3.1	62	62	339	31	5.1	23.9	17.2	45.5	13	0.96	10	90	122	24	9.6	5.8	0.95	12	411	36	75	10.8	39	7.8	1.42	6.5	990	6	1.17	3.7	520	3.1	500	940	590	19.5	5.2
73cm	LP202208_Kern02_Scheibe_a_73	Past	50	62	7	9.01	3.07	62	64	456	33.6	5.19	24.8	17.5	45	12.9	0.94	10.7	89	119	24	9.2	4.5	0.9	11.8	401	37	74	10.6	39	7.7	1.41	6.5	970	5.9	1.16	3.6	500	3.1	490	890	590	19.7	4.7
75cm	LP202208_Kern02_Scheibe_a_75	Past	49	63	6.3	9.1	3.1	63	65	390	32	5.1	25	17.6	46	12.6	0.98	9.2	89	120	24.8	9.2	4.5	0.88	12.4	398	38	77	11.1	40	7.9	1.45	6.7	1000	6.1	1.18	3.8	520	3.19	510	980	600	19.7	5.2
77cm	LP202208_Kern02_Scheibe_a_77	Past	42	61	5.1	8.1	3.06	55.9	61	321	29.4	4.5	21.2	15.6	40.9	12	0.81	8.3	84	115	22.8	8.8	3.7	0.9	9	410	33	69	10.1	36	7.2	1.35	6.1	930	5.6	1.11	3.5	490	3.04	480	890	570	18	4.65
79cm	LP202208_Kern02_Scheibe_a_79	Past	49	65	4.72	8.9	3.3	61	64	346	32	4.85	22.7	18	44	12.9	1	9	89	117	24.1	9.5	4.3	0.96	10	430	37	76	11.2	40	8	1.5	6.8	1030	6.2	1.2	3.8	540	3.3	530	1020	600	20.1	5.2
	* mass fractions below LOD/LOQ
	Coefficient of variation		31.8302	19.9505	4.73577	1.16641	0.0110521	110.338	16.1208	1340.45	4.34132	4.89542	28.647	123.672	2034.78	4.13008	0.0751008	5.08231	118.333	126.265	1.43154	1.90799	2.75947	0.234579	671.887	501.84	6.80478	25.7222	0.608889	4.97222	0.369599	0.0134867	0.232677	8313.89	0.284653	0.012175	0.20769	3793.44	0.0825062	3315.66	7841.67	3609.5	2151.69	0.31054
		Slope	11.7409	19.1133	2.83778	3.1068	1	22.53	20.031	99.1263	8.98492	2.42652	9.06924	8.8782	28.1416	4.65469	0.412867	3.60944	31.9319	41.5866	7.6697	3.40094	1.08233	0.446424	14.1967	123.102	12.6958	26.0071	3.32651	12.4149	2.39651	0.433391	2.00274	290.903	1.74507	0.334182	1.03109	141.878	0.905247	140.288	285.853	204.682	21.0032	1.46231
		Error slope	0.309933	0.268317	0.112139	0.0488493	2.34651e-17	0.531272	0.159241	1.94803	0.112345	0.114702	0.276786	0.580221	2.36033	0.101633	0.0137195	0.114939	0.527003	0.560936	0.0604532	0.0656012	0.090955	0.0252415	1.35854	1.13004	0.12412	0.241674	0.0468138	0.12576	0.0338255	0.00634603	0.0274118	5.27674	0.0306966	0.00636017	0.0258378	3.50357	0.0166224	3.30584	4.75325	2.84185	2.43237	0.0304807
		r²	0.976191	0.99315	0.948178	0.991421	1	0.98091	0.997793	0.986663	0.994558	0.927466	0.96843	0.869953	0.802429	0.983588	0.96279	0.965725	0.990557	0.993673	0.99783	0.987145	0.801813	0.899367	0.757285	0.997059	0.996666	0.996987	0.993116	0.996421	0.993076	0.992552	0.993486	0.988615	0.989286	0.987481	0.978495	0.979103	0.988337	0.980935	0.990415	0.993298	0.680542	0.985021
			Li [ H2 ]	Al [ H2]	Ca [ H2 ]	Sc [ N2O ]	Ti [ H2 ]	V [ He ]	Cr [ H2 ]	Mn [ He ]	Fe [ H2 ]	Co [ He ]	Ni [ He ]	Cu [ He ]	Zn [ He ]	Ga [ He ]	Ge [ N2O ]	As [ He ]	Rb [ He ]	Sr [ He ]	Y [ N2O ]	Nb [ N2O ]	Mo [ He ]	Cd [ He ]	In [ N2O]	Ba [ N2O ]	La [ N2O ]	Ce [ N2O ]	Pr [ N2O ]	Nd [ N2O ]	Sm [ N2O ]	Eu [ N2O ]	Gd [ N2O ]	Tb [ N2O ]	Dy [ N2O ]	Ho [ N2O ]	Er [ N2O ]	Tm [ N2O ]	Yb [ N2O ]	Lu [ N2O ]	Ta [ N2O ]	Tl [ He ]	Pb [ He ]	U [ He ]
Unit			mg/kg	g/kg	g/kg	mg/kg	g/kg	mg/kg	mg/kg	mg/kg	g/kg	mg/kg	mg/kg	mg/kg	mg/kg	mg/kg	mg/kg	mg/kg	mg/kg	mg/kg	mg/kg	mg/kg	mg/kg	mg/kg	µg/kg	mg/kg	mg/kg	mg/kg	mg/kg	mg/kg	mg/kg	mg/kg	mg/kg	µg/kg	mg/kg	mg/kg	mg/kg	µg/kg	mg/kg	µg/kg	µg/kg	µg/kg	mg/kg	µg/kg
Depth	Sample name	Region	Li / mg/kg	Al / g/kg	Ca / g/kg	Sc / mg/kg	Ti / g/kg	V / mg/kg	Cr / mg/kg	Mn / mg/kg	Fe / g/kg	Co / mg/kg	Ni / mg/kg	Cu / mg/kg	Zn / mg/kg	Ga / mg/kg	Ge / mg/kg	As / mg/kg	Rb / mg/kg	Sr / mg/kg	Y / mg/kg	Nb / mg/kg	Mo / mg/kg	Cd / mg/kg	In / µg/kg	Ba / mg/kg	La / mg/kg	Ce / mg/kg	Pr / mg/kg	Nd / mg/kg	Sm / mg/kg	Eu / mg/kg	Gd / mg/kg	Tb / µg/kg	Dy / mg/kg	Ho / mg/kg	Er / mg/kg	Tm / µg/kg	Yb / mg/kg	Lu / µg/kg	Ta / µg/kg	Tl / µg/kg	Pb / mg/kg	U / µg/kg
5cm	LP202208_Kern02_Scheibe_b_5	Recent	0.921539	1.09785	1.06294	1.04477		1.10599	0.998454	0.800436	0.857538	1.2566	1.17493	1.33316	1.37478	1.10588	1.03237	1.10821	1.05758	1.05646	1.02597	1.07974	0.581623	1.39543	1.43187	0.961482	1.05882	1.04637	0.946199	0.950732	0.902952	0.922953	0.916776	0.901659	0.901839	0.90262	0.858557	0.878151	0.905468	0.911477	0.940527	1.0412	1.34406	0.795958
6cm	LP202208_Kern02_Scheibe_b_6	Recent	0.978333	1.11356	1.11907	1.03304		1.18461	1.03387	0.852039	0.958813	1.3505	1.26281	1.45361	1.4766	1.16854	1.1865	1.2355	1.12147	1.1292	1.05716	1.10264	0.502545	1.43785	1.45161	0.996205	1.06441	1.0652	0.954657	0.952428	0.930406	0.919835	0.927782	0.917461	0.92926	0.909846	0.884662	0.88104	0.932999	0.891027	0.92185	1.08936	1.43157	0.827091
7cm	LP202208_Kern02_Scheibe_b_7	Recent	0.904229	1.1109	1.14647	1.05822		1.20995	1.02581	0.918988	1.01769	1.369	1.27255	1.47738	1.49683	1.19926	1.16128	1.24294	1.14756	1.14466	1.07164	1.0976	0.54107	1.45755	1.4715	0.97925	1.07899	1.09296	0.978029	0.993059	0.928861	0.90873	0.957592	0.941802	0.922365	0.92231	0.896781	0.893109	0.907948	0.903233	0.934478	1.10429	1.45608	0.86184
8cm	LP202208_Kern02_Scheibe_b_8	Recent	1.0153	1.12609	1.27187	1.03384		1.20516	1.04474	0.955367	1.05032	1.36461	1.26693	1.46948	1.51787	1.19512	1.04262	1.27517	1.13964	1.1625	1.03616	1.07099	0.64247	1.33511	1.49275	1.00869	1.06934	1.0695	0.955599	0.960177	0.925738	0.924481	0.942417	0.910616	0.910798	0.901678	0.867086	0.863536	0.914462	0.873325	0.903535	1.11625	1.49772	0.880855
9cm	LP202208_Kern02_Scheibe_b_9	Recent	0.98276	1.12353	1.18592	1.02133		1.20921	1.00805	0.911813	0.92748	1.33408	1.24753	1.40794	1.48061	1.14993	1.08684	1.19878	1.12419	1.10212	1.00295	1.11206	0.689988	1.22053	1.4449	0.955532	1.03507	1.04755	0.944241	0.929402	0.896067	0.887455	0.928215	0.903465	0.881605	0.901551	0.839295	0.858449	0.885153	0.86818	0.930638	1.08048	1.51076	0.907418
10cm	LP202208_Kern02_Scheibe_b_10	Recent	1.01459	1.08248	1.19304	1.07964		1.25225	1.03288	0.958216	1.00831	1.3694	1.29965	1.4512	1.53723	1.20551	1.13891	1.2159	1.1486	1.10808	1.10356	1.17983	0.839939	1.33418	1.5236	0.954936	1.11112	1.10893	0.99891	0.984758	0.98105	0.940313	0.954804	0.926745	0.970042	0.91929	0.912086	0.905897	0.969617	0.916166	0.965049	1.10271	1.62686	0.962537
11cm	LP202208_Kern02_Scheibe_b_11	Recent	1.05477	1.10147	1.14554	1.00648		1.14055	1.02009	0.90887	0.954471	1.26313	1.1948	1.37394	1.49619	1.12407	1.04982	1.11507	1.07621	1.04225	0.956682	1.08329	0.715118	1.31766	1.61377	0.940595	0.999819	0.999967	0.902777	0.922688	0.87847	0.864376	0.881145	0.872697	0.869323	0.861584	0.810712	0.829214	0.889209	0.860683	0.888114	1.07393	1.61851	0.961203
12cm	LP202208_Kern02_Scheibe_b_12	Recent	0.988609	0.996565	1.18512	1.00586		1.06207	1.01034	0.909734	0.947354	1.21426	1.12888	1.29397	1.41715	1.06779	1.13175	1.01421	1.02525	0.994768	0.966232	1.10264	0.461966	1.26668	1.44651	0.92838	1.00802	1.00705	0.903635	0.910961	0.881738	0.865269	0.876775	0.859394	0.852743	0.863873	0.813983	0.818108	0.887682	0.848597	0.895399	1.0033	1.50204	0.844638
13cm	LP202208_Kern02_Scheibe_b_13	Recent	1.0284	1.01724	1.27645	1.05631		1.20926	1.03246	0.915116	1.01649	1.3652	1.24259	1.42625	1.61721	1.15733	1.12481	1.09791	1.11499	1.08692	1.00916	1.15612	0.509164	1.24831	1.54835	0.955685	1.04859	1.04758	0.940005	0.947625	0.904307	0.89295	0.896604	0.88334	0.887064	0.889377	0.840738	0.851035	0.906309	0.860683	0.898945	1.08906	1.65094	0.93368
14cm	LP202208_Kern02_Scheibe_b_14	Recent	0.928672	1.02683	1.28441	1.08294		1.1684	1.02645	0.974244	1.03323	1.32235	1.20224	1.43163	1.50551	1.13777	1.13182	1.07886	1.08291	1.07871	1.01545	1.17248	0.509458	1.18631	1.53605	0.969231	1.05512	1.06609	0.964591	0.978622	0.93594	0.920078	0.917745	0.910261	0.910443	0.894918	0.87619	0.83438	0.929162	0.866045	0.93724	1.0654	1.67606	0.903281
15cm	LP202208_Kern02_Scheibe_b_15	Recent	0.859786	0.96387	1.2895	1.09661		1.09213	1.02365	1.00245	1.03573	1.22204	1.13393	1.36797	1.46846	1.11824	1.06969	1.13617	1.07682	1.06198	0.96245	1.15945	0.49257	1.20128	1.57766	1.00196	1.04359	1.03102	0.929347	0.965562	0.921423	0.909851	0.913574	0.889215	0.885777	0.877892	0.847473	0.844909	0.906039	0.854487	0.893888	1.07885	1.71223	0.901735
16cm	LP202208_Kern02_Scheibe_b_16	Recent	0.931979	0.954158	1.25318	1.08596		1.09277	1.03032	0.947488	0.960745	1.17746	1.12609	1.38312	1.49051	1.09704	1.1043	1.13684	1.0661	1.02324	0.990754	1.15291	0.561661	1.40938	1.58434	0.972823	1.05341	1.05185	0.941136	0.979309	0.95123	0.932772	0.925783	0.909025	0.92314	0.900444	0.854885	0.856938	0.940145	0.866653	0.903817	1.08405	1.75108	0.891709
17cm	LP202208_Kern02_Scheibe_b_17	Recent	0.918027	0.939874	1.28717	1.0697		1.0897	1.03134	0.9031	0.909708	1.23387	1.13564	1.41637	1.58522	1.09348	1.01525	1.16129	1.06889	1.03672	0.940789	1.10924	0.608578	1.4084	1.64498	0.914482	0.990473	1.00157	0.891046	0.940532	0.899511	0.9119	0.911924	0.874832	0.892164	0.860086	0.813049	0.823007	0.859923	0.810995	0.858865	1.1117	1.79614	0.935689
18cm	LP202208_Kern02_Scheibe_b_18	Recent	0.943449	1.0142	1.32281	1.06961		1.0789	1.02918	0.952942	0.958871	1.21732	1.13656	1.38628	1.54165	1.09071	1.04336	1.20198	1.06958	1.04323	0.922712	1.07662	0.568574	1.4474	1.66886	0.9673	0.993666	0.993813	0.878722	0.941794	0.911581	0.930053	0.90645	0.85675	0.881605	0.856282	0.805723	0.802424	0.849747	0.81152	0.839593	1.12745	1.78728	0.957392
19cm	LP202208_Kern02_Scheibe_b_19	Recent	0.961194	0.984069	1.29246	1.09982		1.05745	1.03288	0.967703	0.952484	1.20146	1.13028	1.37705	1.54837	1.11123	1.06299	1.26801	1.0573	1.06286	0.980939	1.09687	0.472104	1.47462	1.61193	0.957483	1.01236	1.01251	0.89525	0.959508	0.928727	0.93308	0.923499	0.872864	0.880224	0.881768	0.820878	0.839612	0.862266	0.849129	0.888284	1.11803	1.79104	0.898225
20cm	LP202208_Kern02_Scheibe_b_20	Recent	0.791076	0.971882	1.34191	1.14599		1.00588	1.00464	0.961965	0.899339	1.12278	1.05825	1.32512	1.50719	1.06421	1.04982	1.20084	1.00834	0.997582	0.928425	1.06508	0.400466	1.45636	1.701	0.920476	0.999819	0.999967	0.884163	0.947625	0.930144	0.914381	0.927521	0.893983	0.904806	0.880113	0.840738	0.872857	0.855008	0.838614	0.844791	1.07393	1.76886	0.859578
21cm	LP202208_Kern02_Scheibe_a_21	Recent	0.746224	0.807714	0.926218	1.17664		1.09019	1.07387	1.03624	0.978477	1.2326	0.99603	1.23184	1.34194	1.07743	1.53667	1.24715	1.10696	1.08244	1.06749	1.03934	0.376831	1.04895	1.46837	1.09947	1.04704	1.01065	0.944532	0.997726	1.02112	1.05958	1.02578	0.955459	0.952187	0.976367	0.996222	0.936937	0.901091	0.926022	1.10973	0.988935	1.92749	0.855331
23cm	LP202208_Kern02_Scheibe_a_23	Recent	0.748486	0.80382	0.896989	1.18996		1.04641	1.0635	1.01799	0.934225	1.21136	0.95227	1.17755	1.27063	1.05466	1.54133	1.15018	1.11981	1.07115	1.08653	1.0514	0.361174	1.04535	1.45147	1.12003	1.00248	0.990407	0.910956	0.951933	0.998926	1.03483	1.01376	0.937521	0.937708	0.924918	0.969852	0.939776	0.890431	0.885627	1.09189	0.977127	1.87562	0.907657
45cm	LP202208_Kern02_Scheibe_a_45	Past	0.738162	0.871994	0.963195	0.826145		0.785618	0.865327	0.995364	0.868121	0.769276	0.702007	0.529386	0.44655	0.823543	0.97691	0.720334	0.876866	0.985893	0.921374	0.852705	1.09024	0.784009	0.631603	1.01271	0.945194	0.948461	1.01207	0.993427	1.02927	1.00756	1.03192	1.03127	1.01238	1.01741	1.04421	1.08074	1.04944	1.06923	0.979525	0.8957	0.428507	0.907243
47cm	LP202208_Kern02_Scheibe_a_47	Past	0.803514	0.871994	0.786779	0.870479		0.856997	0.897981	1.01199	0.955479	0.816449	0.807901	0.584429	0.48832	0.851242	0.990163	0.853807	0.88632	0.907403	0.938923	0.887656	1.53989	0.641013	0.642368	0.945167	0.941231	0.967323	1.04932	0.987855	1.04974	1.0376	1.03632	1.05938	1.02715	1.0351	1.06745	1.08606	1.04214	1.07596	1.06709	0.906454	0.392274	1.06234
49cm	LP202208_Kern02_Scheibe_a_49	Past	0.881095	0.869261	0.850593	0.88793		0.834832	0.892036	1.03095	0.952484	0.762214	0.805368	0.59319	0.467853	0.828369	0.987059	0.78165	0.863908	0.919635	0.980939	0.949396	1.5061	0.723268	0.574111	0.967669	0.987664	1.00045	1.08372	1.06051	1.09878	1.07774	1.08002	1.10994	1.09579	1.09752	1.12491	1.14894	1.10813	1.13962	1.20631	0.903613	0.325373	1.05472
51cm	LP202208_Kern02_Scheibe_a_51	Past	0.931574	0.948294	0.880971	0.945507		0.853028	0.951652	1.08448	1.03994	0.798467	0.8442	0.594856	0.4886	0.859349	0.908284	0.89176	0.91014	0.916761	0.977874	0.87292	1.66308	0.679008	0.572317	0.939259	0.935349	0.949262	1.02397	1.05719	1.06926	1.06716	1.06105	1.08498	1.05655	1.07539	1.09108	1.1013	1.07015	1.09151	1.04949	0.883995	0.316917	1.04715
53cm	LP202208_Kern02_Scheibe_a_53	Past	0.909609	0.948188	0.87812	0.947916		0.861849	0.937061	1.09043	0.990512	0.760207	0.842137	0.590516	0.481843	0.869083	0.956295	0.842811	0.92227	0.92605	1.01268	0.894479	1.37842	0.688681	0.775057	0.988469	1.04512	1.02039	1.04097	1.1209	1.13433	1.12009	1.13114	1.16811	1.13125	1.13304	1.16131	1.18612	1.144	1.1765	1.12082	0.917045	0.285055	1.08442
55cm	LP202208_Kern02_Scheibe_a_55	Past	1.02651	1.00549	0.872362	1.00651		0.932523	0.99195	1.06468	1.02234	0.81617	0.912272	0.63839	0.531282	0.909734	0.938856	0.78513	0.979283	0.955581	1.01928	0.938617	1.58603	0.642092	0.56443	0.997555	1.02627	1.03956	1.15546	1.10196	1.12813	1.12739	1.10598	1.13093	1.11995	1.12093	1.16888	1.14793	1.11547	1.13773	1.08254	0.938933	0.293115	1.15163
57cm	LP202208_Kern02_Scheibe_a_57	Past	1.02318	0.951266	0.892413	0.930092		0.879058	0.956312	0.989162	1.02625	0.749295	0.841291	0.603404	0.484562	0.885855	0.943672	0.917509	0.925265	0.929057	0.973641	0.887836	1.61988	0.669098	0.459683	0.991678	1.02294	1.01121	1.10291	1.09838	1.12447	1.10874	1.10239	1.12726	1.11632	1.11729	1.16508	1.09844	1.07598	1.15718	1.10174	0.935885	0.290618	1.13235
59cm	LP202208_Kern02_Scheibe_a_59	Past	0.995523	1.01242	1.02971	0.940543		0.876176	0.949828	0.940032	0.997342	0.758661	0.834131	0.618032	0.496099	0.899805	0.888624	0.800571	0.9456	0.983707	0.977874	0.90693	1.58988	0.654553	0.441387	1.03388	0.997364	1.01121	1.12243	1.07223	1.09737	1.08627	1.08617	1.09377	1.09771	1.09785	1.1021	1.09844	1.07598	1.08775	1.03359	0.953333	0.296801	1.15677
61cm	LP202208_Kern02_Scheibe_a_61	Past	1.11213	1.08305	0.83047	1.00458		0.900426	1.00163	0.973474	1.04209	0.761226	0.881401	0.652855	0.510384	0.896295	0.902499	0.847037	0.967425	0.92662	1.03808	0.898964	1.85375	0.61351	0.448656	1.01153	1.05356	1.04087	1.168	1.1287	1.15614	1.14634	1.12903	1.16046	1.16799	1.13406	1.20459	1.14479	1.16096	1.18047	1.09183	0.94912	0.297195	1.19783
63cm	LP202208_Kern02_Scheibe_a_63	Past	1.15395	1.04639	0.829818	0.944858		0.930658	1.03066	1.05763	1.0304	0.744461	0.871432	0.646745	0.515824	0.914791	0.867265	0.706035	0.939499	0.938577	1.05148	0.891593	1.43061	0.65033	0.431723	1.04555	0.99093	0.992287	1.12488	1.0913	1.11721	1.10903	1.11138	1.14216	1.14609	1.14869	1.18885	1.15956	1.10467	1.14971	1.09463	0.961367	0.302566	1.21328
65cm	LP202208_Kern02_Scheibe_a_65	Past	1.2089	1.02952	0.750247	0.934475		0.912044	0.998454	1.02834	1.11657	0.721861	0.882103	0.632212	0.515824	0.88014	0.859451	0.974149	0.929397	0.923063	1.00942	0.882108	1.81806	0.664782	0.3681	1.04031	0.965521	0.967479	1.12488	1.06531	1.09029	1.09415	1.09527	1.13107	1.1276	1.14869	1.18885	1.1823	1.14031	1.14971	1.1172	0.945607	0.296422	1.21328
67cm	LP202208_Kern02_Scheibe_a_67	Past	1.07153	0.983947	0.738879	0.924092		0.87625	0.966246	1.00881	1.00168	0.675332	0.835864	0.614045	0.511239	0.90093	0.781319	0.813281	0.914244	0.93082	1.03886	0.920049	1.43061	0.722589	0.386278	1.06913	0.965521	0.955076	1.10549	1.06531	1.06337	1.10159	1.11138	1.15325	1.16457	1.1873	1.22014	1.22777	1.17594	1.2187	1.10591	0.945607	0.290279	1.14711
69cm	LP202208_Kern02_Scheibe_a_69	Past	1.15899	1.00997	0.736001	0.871914		0.838543	0.963698	0.874731	0.96857	0.625993	0.78161	0.57387	0.483539	0.856629	0.697501	0.701396	0.872109	0.913146	0.969622	0.865359	1.31573	0.70178	0.312071	1.0514	0.897336	0.900437	1.03693	0.994107	1.01677	1.02956	1.02707	1.07696	1.06992	1.089	1.13559	1.13755	1.0837	1.12788	1.06278	0.896731	0.280247	1.14697
71cm	LP202208_Kern02_Scheibe_a_71	Past	1.18143	1.02952	0.750247	0.913709		0.887704	0.998454	1.10319	1.11298	0.677991	0.850091	0.624945	0.521555	0.90093	0.750067	0.893715	0.909193	0.946334	1.00942	0.910563	1.72865	0.686459	0.272667	1.077	0.914704	0.930269	1.04731	1.01335	1.04991	1.05693	1.04695	1.09781	1.10912	1.12938	1.15757	1.1823	1.10467	1.14971	1.06078	0.929847	0.299494	1.14711
73cm	LP202208_Kern02_Scheibe_a_73	Past	1.38717	1.05662	0.803492	0.944655		0.896379	1.04073	1.49843	1.21811	0.696698	0.890723	0.642059	0.520864	0.902736	0.741617	0.96562	0.907877	0.932083	1.01928	0.881151	1.3543	0.656685	0.270743	1.06106	0.949299	0.926834	1.03796	1.02325	1.04658	1.05974	1.05718	1.08614	1.10129	1.13067	1.13729	1.14793	1.11547	1.13773	1.01417	0.938933	0.305522	1.04694
75cm	LP202208_Kern02_Scheibe_a_75	Past	1.34628	1.06327	0.716144	0.944858		0.902022	1.04677	1.26915	1.14888	0.677991	0.889217	0.639478	0.527286	0.873209	0.765693	0.822218	0.899091	0.93082	1.04307	0.872623	1.34119	0.635878	0.281756	1.04293	0.965521	0.955076	1.0764	1.03933	1.06337	1.07926	1.07917	1.1089	1.1276	1.13904	1.18885	1.1823	1.13674	1.17271	1.10591	0.945607	0.302566	1.14711
77cm	LP202208_Kern02_Scheibe_a_77	Past	1.16903	1.04297	0.587314	0.852021		0.810828	0.995191	1.05827	1.06933	0.606047	0.763913	0.57422	0.474955	0.842499	0.641142	0.75148	0.859673	0.903696	0.971482	0.845594	1.11717	0.658831	0.207173	1.08842	0.849439	0.867035	0.992227	0.947625	0.981819	1.01796	0.995368	1.04475	1.04871	1.08547	1.10931	1.12865	1.09745	1.11815	1.01748	0.910069	0.28007	1.03919
79cm	LP202208_Kern02_Scheibe_a_79	Past	1.26468	1.03054	0.504022	0.868086		0.820454	0.968198	1.05773	1.07925	0.60568	0.758475	0.614375	0.473794	0.839818	0.733967	0.755595	0.8446	0.852546	0.952192	0.846468	1.20391	0.651644	0.213451	1.05849	0.883136	0.885541	1.02027	0.976341	1.01157	1.04881	1.02889	1.07294	1.07663	1.08814	1.1168	1.15336	1.10467	1.14483	1.08129	0.888297	0.29	1.07758
Ti	Recent	MIN	0.7	0.8	0.9	1		1	1	0.8	0.9	1.1	1	1.2	1.3	1.1	1	1	1	1	0.9	1	0.4	1	1.4	0.9	1	1	0.9	0.9	0.9	0.9	0.9	0.9	0.9	0.9	0.8	0.8	0.8	0.8	0.8	1	1.3	0.8
		MEDIAN	0.9	1	1.2	1.1		1.1	1	1	1	1.2	1.2	1.4	1.5	1.1	1.1	1.2	1.1	1.1	1	1.1	0.5	1.3	1.5	1	1	1	0.9	1	0.9	0.9	0.9	0.9	0.9	0.9	0.9	0.9	0.9	0.9	0.9	1.1	1.7	0.9
		MAX	1.1	1.1	1.3	1.2		1.3	1.1	1	1.1	1.4	1.3	1.5	1.6	1.2	1.5	1.3	1.1	1.2	1.1	1.2	0.8	1.5	1.7	1.1	1.1	1.1	1	1	1	1.1	1	1	1	1	1	0.9	1	0.9	1.1	1.1	1.9	1
	Past	MIN	0.7	0.9	0.5	0.8		0.8	0.9	0.9	0.9	0.6	0.7	0.5	0.4	0.8	0.6	0.7	0.8	0.9	0.9	0.8	1.1	0.6	0.2	0.9	0.8	0.9	1	0.9	1	1	1	1	1	1	1	1.1	1	1.1	1	0.9	0.3	0.9
		MEDIAN	1.1	1	0.8	0.9		0.9	1	1	1	0.7	0.8	0.6	0.5	0.9	0.9	0.8	0.9	0.9	1	0.9	1.5	0.7	0.4	1	1	1	1.1	1.1	1.1	1.1	1.1	1.1	1.1	1.1	1.1	1.1	1.1	1.1	1.1	0.9	0.3	1.1
		MAX	1.4	1.1	1	1		0.9	1	1.5	1.2	0.8	0.9	0.7	0.5	0.9	1	1	1	1	1.1	0.9	1.9	0.8	0.8	1.1	1.1	1	1.2	1.1	1.2	1.1	1.1	1.2	1.2	1.2	1.2	1.2	1.2	1.2	1.2	1	0.4	1.2
	Total	MIN	0.7	0.8	0.5	0.8		0.8	0.9	0.8	0.9	0.6	0.7	0.5	0.4	0.8	0.6	0.7	0.8	0.9	0.9	0.8	0.4	0.6	0.2	0.9	0.8	0.9	0.9	0.9	0.9	0.9	0.9	0.9	0.9	0.9	0.8	0.8	0.8	0.8	0.8	0.9	0.3	0.8
		MEDIAN	1	1	0.9	1		1	1	1	1	1	0.9	0.9	0.9	1	1	1	1	1	1	1	1	0.9	1.1	1	1	1	1	1	1	1	1	1	1	1	1	1	1	1	1	1	0.9	1
		MAX	1.4	1.1	1.3	1.2		1.3	1.1	1.5	1.2	1.4	1.3	1.5	1.6	1.2	1.5	1.3	1.1	1.2	1.1	1.2	1.9	1.5	1.7	1.1	1.1	1.1	1.2	1.1	1.2	1.1	1.1	1.2	1.2	1.2	1.2	1.2	1.2	1.2	1.2	1.1	1.9	1.2

## Sheet: A3 Radiometric Dating
depth	210Pb tot	± 210Pbsupp	210Pb supp	± 210Pbsupp	137Cs	c error Cs	210Pb unsupp	± 210Pb unsupp	210Pb total	± 210Pbsupp	model age	± age
cm	Bq kg-1	± Bq kg-1	Bq kg-1	± Bq kg-1	Bq kg-1	±	Bq kg-1	±	Bq kg-1	± Bq kg-1
2	312.231	5.23022	25.1296	0.849892	77.0343	1.45011	292.84	5.29882	317.97	5.36655	0.989061	0.794305
4	286.162	3.94053	21.7479	0.554584	84.5144	1.18278	270.252	3.97936	292	4.01782	3.56683	0.718934
6	287.987	3.58772	21.8694	0.473847	87.4861	1.05105	272.318	3.61887	294.188	3.64976	3.32229	0.689489
8	249.119	2.73486	23.8105	0.362353	92.7977	0.768016	230.894	2.75876	254.704	2.78245	8.6214	0.663699
10	254.701	4.00183	21.3851	0.512638	115.657	1.33976	239.241	4.03453	260.626	4.06697	7.48086	0.765867
12	229.379	3.99903	20.9388	0.60395	114.165	1.37546	212.661	4.04438	233.6	4.08922	11.2629	0.816247
14	209.829	3.13291	27.5964	0.495829	108.624	1.13618	186.304	3.1719	213.901	3.21042	15.5121	0.769544
16	191.797	4.32929	24.8869	0.671967	110.234	1.62785	170.858	4.38113	195.745	4.43237	18.2914	0.985562
18	178.078	2.67908	27.715	0.358367	105.546	0.983911	154.221	2.70294	181.936	2.7266	21.5812	0.781057
20	171.126	3.44702	29.1322	0.584042	100.905	1.29353	145.7	3.49615	174.832	3.5446	23.4065	0.941836
22	178.051	3.14866	19.1039	0.578461	105.671	1.30648	162.208	3.20136	181.312	3.2532	19.9598	0.833644
24	178.169	3.55313	31.2075	0.596759	94.0339	1.22437	150.297	3.6029	181.504	3.65199	22.409	0.941215
26	58.9364	2.92138	26.5918	0.588389	20.9447	0.707436	33.1265	2.98004	59.7183	3.03757	disturbed zone
28	31.083	2.2216	17.3809	0.480717	4.97306	0.402736	14.0669	2.27302	31.4478	2.3233
30	28.8892	2.17656	16.7151	0.520084	3.83469	0.414332	12.5025	2.23783	29.2176	2.29747
32	26.4413	1.63659	20.3339	0.402908	3.23121	0.340441	6.23424	1.68545	26.5681	1.73294
34	26.1284	1.73423	24.2372	0.410697	1.82978	0.300712	1.93474	1.7822	26.172	1.8289
36	21.6885	1.5188	24.5037	0.337078	1.95473	0.254679	-2.88371	1.55575	21.62	1.59185
38	27.6127	1.33412	16.1557	0.338075	1.43959	0.235437	11.7992	1.37629	27.9549	1.41721
40	27.2266	1.96267	29.1947	0.465309	0	0	-2.02849	2.01707	27.1662	2.07005
42	26.5675	1.81383	21.2314	0.450971	1.04776	0.314286	5.44887	1.86905	26.6802	1.92269
44	25.7128	1.72781	28.3321	0.440835	0	0	-2.70031	1.78316	25.6318	1.83684	>100
46	29.1311	1.57789	29.7588	0.371389	0	0	-0.647274	1.62101	29.1115	1.66301
48	25.7628	1.89142	32.2934	0.459083	0.927414	0.294644	-6.73661	1.94634	25.5568	1.99975
50	32.9044	1.97062	32.8514	0.97406	0	0	0.05472	2.19821	32.9061	2.40436
52	26.141	1.49714	26.0752	0.376148	0	0	0.0671611	1.54367	26.1424	1.58884

## Sheet: Li
Li						Validation summary Li
Depth	Samplename	Batch	w / mg/kg	U(k=2) / mg/kg		Recovery CRMs
1cm	LP202208_Kern02_Scheibe_b_1	2	27	13			KUA QC	GBW 07311	BCR2
2cm	LP202208_Kern02_Scheibe_b_2	2	28	15			Recovery / %	Recovery / %	Recovery / %
3cm	LP202208_Kern02_Scheibe_b_3	2	31	12		Batch 1	87.748	81.9106	103.631
4cm	LP202208_Kern02_Scheibe_b_4	2	32	9		Batch 2	100.74	94.3892	99.7137
5cm	LP202208_Kern02_Scheibe_b_5	2	33	20
6cm	LP202208_Kern02_Scheibe_b_6	2	34	17		LOD & LOQ
7cm	LP202208_Kern02_Scheibe_b_7	2	31	14			LOD / µg/L	LOQ / µg/L	LOD / mg/kg	LOQ / mg/kg
8cm	LP202208_Kern02_Scheibe_b_8	2	36	15		Batch 1	0.1	0.3	0.1	0.3
9cm	LP202208_Kern02_Scheibe_b_9	2	36	18		Batch 2	0.5	1.7	1	3.4
10cm	LP202208_Kern02_Scheibe_b_10	2	38	8
11cm	LP202208_Kern02_Scheibe_b_11	2	40	11		General
12cm	LP202208_Kern02_Scheibe_b_12	2	39	10			Quantified Isotope		Cell Gass Mode
13cm	LP202208_Kern02_Scheibe_b_13	2	39	15		Batch 1	7 -> 7		H2
14cm	LP202208_Kern02_Scheibe_b_14	2	35	9		Batch 2	7 -> 7		H2
15cm	LP202208_Kern02_Scheibe_b_15	2	32	12
16cm	LP202208_Kern02_Scheibe_b_16	2	36	11
17cm	LP202208_Kern02_Scheibe_b_17	2	36	8		Background Values Li
18cm	LP202208_Kern02_Scheibe_b_18	2	36	17		Period	Recent (2020-2000)		Past (<1920)
19cm	LP202208_Kern02_Scheibe_b_19	2	36	12		Section	5 cm - 23 cm		45 cm - 79 cm
20cm	LP202208_Kern02_Scheibe_b_20	2	30	10		Unit	mg/kg
21cm	LP202208_Kern02_Scheibe_a_21	1	29	3		M2MAD	44		54
23cm	LP202208_Kern02_Scheibe_a_23	1	29	5		TIF	42		55
45cm	LP202208_Kern02_Scheibe_a_45	1	26	4		Rounding	0
47cm	LP202208_Kern02_Scheibe_a_47	1	30	5
49cm	LP202208_Kern02_Scheibe_a_49	1	33	6
51cm	LP202208_Kern02_Scheibe_a_51	1	35	9
53cm	LP202208_Kern02_Scheibe_a_53	1	33	6
55cm	LP202208_Kern02_Scheibe_a_55	1	37	6
57cm	LP202208_Kern02_Scheibe_a_57	1	37	10
59cm	LP202208_Kern02_Scheibe_a_59	1	36	8
61cm	LP202208_Kern02_Scheibe_a_61	1	41	12
63cm	LP202208_Kern02_Scheibe_a_63	1	42	10
65cm	LP202208_Kern02_Scheibe_a_65	1	44	5
67cm	LP202208_Kern02_Scheibe_a_67	1	39	12
69cm	LP202208_Kern02_Scheibe_a_69	1	43	11
71cm	LP202208_Kern02_Scheibe_a_71	1	43	12
73cm	LP202208_Kern02_Scheibe_a_73	1	50	12
75cm	LP202208_Kern02_Scheibe_a_75	1	49	10
77cm	LP202208_Kern02_Scheibe_a_77	1	42	14
79cm	LP202208_Kern02_Scheibe_a_79	1	49	13

## Sheet: Al
Al						Validation summary Al
Depth	Samplename	Batch	w / g/kg	U(k=2) / g/kg		Recovery CRMs
1cm	LP202208_Kern02_Scheibe_b_1	2	50.2	2.4			KUA QC	GBW 07311	BCR2
2cm	LP202208_Kern02_Scheibe_b_2	2	53.5	3			Recovery / %	Recovery / %	Recovery / %
3cm	LP202208_Kern02_Scheibe_b_3	2	55.1	2.5		Batch 1	94.4273	85.4209	103.864
4cm	LP202208_Kern02_Scheibe_b_4	2	56.8	2.3		Batch 2	92	87	91
5cm	LP202208_Kern02_Scheibe_b_5	2	42.3	2.5
6cm	LP202208_Kern02_Scheibe_b_6	2	42.8	2.3		LOD & LOQ
7cm	LP202208_Kern02_Scheibe_b_7	2	42.4	2.5			LOD / µg/L	LOQ / µg/L	LOD / g/kg	LOQ / g/kg
8cm	LP202208_Kern02_Scheibe_b_8	2	45.1	2.6		Batch 1	1300	4000	1.3	4
9cm	LP202208_Kern02_Scheibe_b_9	2	43.9	2		Batch 2	14	50	0.028	0.1
10cm	LP202208_Kern02_Scheibe_b_10	2	46.7	2.4
11cm	LP202208_Kern02_Scheibe_b_11	2	45.7	2.4		General
12cm	LP202208_Kern02_Scheibe_b_12	2	48.3	2.9			Quantified Isotope		Cell Gass Mode
13cm	LP202208_Kern02_Scheibe_b_13	2	48	3		Batch 1	27 -> 27		H2
14cm	LP202208_Kern02_Scheibe_b_14	2	47.6	2.6		Batch 2	27 -> 27		H2
15cm	LP202208_Kern02_Scheibe_b_15	2	46.8	2.6
16cm	LP202208_Kern02_Scheibe_b_16	2	47.8	2.4
17cm	LP202208_Kern02_Scheibe_b_17	2	45.8	2.7		Background Values Al
18cm	LP202208_Kern02_Scheibe_b_18	2	45.9	2.9		Period	Recent (2020-2000)		Past (<1920)
19cm	LP202208_Kern02_Scheibe_b_19	2	44	3		Section	5 cm - 23 cm		45 cm - 79 cm
20cm	LP202208_Kern02_Scheibe_b_20	2	43.4	2.4		Unit	g/kg
21cm	LP202208_Kern02_Scheibe_a_21	1	51.1	1.8		M2MAD	52		67
23cm	LP202208_Kern02_Scheibe_a_23	1	50.7	3		TIF	53		70
45cm	LP202208_Kern02_Scheibe_a_45	1	50	4		Rounding	0
47cm	LP202208_Kern02_Scheibe_a_47	1	53	4
49cm	LP202208_Kern02_Scheibe_a_49	1	53	4
51cm	LP202208_Kern02_Scheibe_a_51	1	58	8
53cm	LP202208_Kern02_Scheibe_a_53	1	56	4
55cm	LP202208_Kern02_Scheibe_a_55	1	59	5
57cm	LP202208_Kern02_Scheibe_a_57	1	56	3
59cm	LP202208_Kern02_Scheibe_a_59	1	59.6	3
61cm	LP202208_Kern02_Scheibe_a_61	1	65	7
63cm	LP202208_Kern02_Scheibe_a_63	1	62	6
65cm	LP202208_Kern02_Scheibe_a_65	1	61	4
67cm	LP202208_Kern02_Scheibe_a_67	1	58.3	2.5
69cm	LP202208_Kern02_Scheibe_a_69	1	61	5
71cm	LP202208_Kern02_Scheibe_a_71	1	61	6
73cm	LP202208_Kern02_Scheibe_a_73	1	62	6
75cm	LP202208_Kern02_Scheibe_a_75	1	63	6
77cm	LP202208_Kern02_Scheibe_a_77	1	61	9
79cm	LP202208_Kern02_Scheibe_a_79	1	65	8

## Sheet: Ca
Ca						Validation summary Ca
Depth	Samplename	Batch	w / g/kg	U(k=2) / g/kg		Recovery CRMs
1cm	LP202208_Kern02_Scheibe_b_1	2	8.4	0.3			KUA QC	GBW 07311	BCR2
2cm	LP202208_Kern02_Scheibe_b_2	2	8.5	0.4			Recovery / %	Recovery / %	Recovery / %
3cm	LP202208_Kern02_Scheibe_b_3	2	7.29	0.24		Batch 1	75.3751	115.522	121.372
4cm	LP202208_Kern02_Scheibe_b_4	2	7	0.3		Batch 2	94.4408	101.145	105.613
5cm	LP202208_Kern02_Scheibe_b_5	2	9.2	0.4
6cm	LP202208_Kern02_Scheibe_b_6	2	9.4	0.6		LOD & LOQ
7cm	LP202208_Kern02_Scheibe_b_7	2	9.5	0.8			LOD / µg/L	LOQ / µg/L	LOD / g/kg	LOQ / g/kg
8cm	LP202208_Kern02_Scheibe_b_8	2	10.9	0.5		Batch 1	180	600	0.18	0.6
9cm	LP202208_Kern02_Scheibe_b_9	2	10.5	0.25		Batch 2	70	210	0.14	0.42
10cm	LP202208_Kern02_Scheibe_b_10	2	10.8	0.7
11cm	LP202208_Kern02_Scheibe_b_11	2	10.5	0.5		General
12cm	LP202208_Kern02_Scheibe_b_12	2	11.3	0.7			Quantified Isotope		Cell Gass Mode
13cm	LP202208_Kern02_Scheibe_b_13	2	11.7	0.6		Batch 1	44 -> 44		H2
14cm	LP202208_Kern02_Scheibe_b_14	2	11.7	0.7		Batch 2	40 -> 40		H2
15cm	LP202208_Kern02_Scheibe_b_15	2	11.6	0.6
16cm	LP202208_Kern02_Scheibe_b_16	2	11.7	0.9
17cm	LP202208_Kern02_Scheibe_b_17	2	12.2	0.6		Background Values Ca
18cm	LP202208_Kern02_Scheibe_b_18	2	12.2	0.8		Period	Recent (2020-2000)		Past (<1920)
19cm	LP202208_Kern02_Scheibe_b_19	2	11.7	0.6		Section	5 cm - 23 cm		45 cm - 79 cm
20cm	LP202208_Kern02_Scheibe_b_20	2	12.3	0.8		Unit	g/kg
21cm	LP202208_Kern02_Scheibe_a_21	1	8.7	0.3		M2MAD	13.1		9.3
23cm	LP202208_Kern02_Scheibe_a_23	1	8.4	0.5		TIF	14.6		9.4
45cm	LP202208_Kern02_Scheibe_a_45	1	8.2	0.6		Rounding	1
47cm	LP202208_Kern02_Scheibe_a_47	1	7.1	0.5
49cm	LP202208_Kern02_Scheibe_a_49	1	7.7	0.5
51cm	LP202208_Kern02_Scheibe_a_51	1	8	0.8
53cm	LP202208_Kern02_Scheibe_a_53	1	7.7	0.5
55cm	LP202208_Kern02_Scheibe_a_55	1	7.6	0.7
57cm	LP202208_Kern02_Scheibe_a_57	1	7.8	0.5
59cm	LP202208_Kern02_Scheibe_a_59	1	9	0.5
61cm	LP202208_Kern02_Scheibe_a_61	1	7.4	0.7
63cm	LP202208_Kern02_Scheibe_a_63	1	7.3	0.5
65cm	LP202208_Kern02_Scheibe_a_65	1	6.6	0.4
67cm	LP202208_Kern02_Scheibe_a_67	1	6.5	0.5
69cm	LP202208_Kern02_Scheibe_a_69	1	6.6	0.6
71cm	LP202208_Kern02_Scheibe_a_71	1	6.6	0.6
73cm	LP202208_Kern02_Scheibe_a_73	1	7	0.4
75cm	LP202208_Kern02_Scheibe_a_75	1	6.3	0.6
77cm	LP202208_Kern02_Scheibe_a_77	1	5.1	0.5
79cm	LP202208_Kern02_Scheibe_a_79	1	4.72	0.28

## Sheet: Sc
Sc						Validation summary Sc
Depth	Samplename	Batch	w / mg/kg	U(k=2) / mg/kg		Recovery CRMs
1cm	LP202208_Kern02_Scheibe_b_1	2	5.6	0.6			KUA QC	GBW 07311	BCR2
2cm	LP202208_Kern02_Scheibe_b_2	2	5.7	0.7			Recovery / %	Recovery / %	Recovery / %
3cm	LP202208_Kern02_Scheibe_b_3	2	5.9	0.7		Batch 1	84.7402	96.1569	100.038
4cm	LP202208_Kern02_Scheibe_b_4	2	6.1	0.8		Batch 2	92.4108	92.0954	99.065
5cm	LP202208_Kern02_Scheibe_b_5	2	9.9	1.9
6cm	LP202208_Kern02_Scheibe_b_6	2	9.5	1.4		LOD & LOQ
7cm	LP202208_Kern02_Scheibe_b_7	2	9.6	1.5			LOD / µg/L	LOQ / µg/L	LOD / mg/kg	LOQ / mg/kg
8cm	LP202208_Kern02_Scheibe_b_8	2	9.7	1.4		Batch 1	0.4	1.3	0.4	1.3
9cm	LP202208_Kern02_Scheibe_b_9	2	9.9	1.5		Batch 2	0.028	0.09	0.056	0.18
10cm	LP202208_Kern02_Scheibe_b_10	2	10.7	1.6
11cm	LP202208_Kern02_Scheibe_b_11	2	10.1	1.1		General
12cm	LP202208_Kern02_Scheibe_b_12	2	10.5	0.8			Quantified Isotope		Cell Gass Mode
13cm	LP202208_Kern02_Scheibe_b_13	2	10.6	1.5		Batch 1	45 -> 61		N2O
14cm	LP202208_Kern02_Scheibe_b_14	2	10.8	1.6		Batch 2	45 -> 61		N2O
15cm	LP202208_Kern02_Scheibe_b_15	2	10.8	1.3
16cm	LP202208_Kern02_Scheibe_b_16	2	11.1	2
17cm	LP202208_Kern02_Scheibe_b_17	2	11.1	0.9		Background Values Sc
18cm	LP202208_Kern02_Scheibe_b_18	2	10.8	1.7		Period	Recent (2020-2000)		Past (<1920)
19cm	LP202208_Kern02_Scheibe_b_19	2	10.9	1.6		Section	5 cm - 23 cm		45 cm - 79 cm
20cm	LP202208_Kern02_Scheibe_b_20	2	11.5	1.6		Unit	mg/kg
21cm	LP202208_Kern02_Scheibe_a_21	1	12.1	0.8		M2MAD	12.4		9.4
23cm	LP202208_Kern02_Scheibe_a_23	1	12.2	0.6		TIF	12.7		9.6
45cm	LP202208_Kern02_Scheibe_a_45	1	7.7	0.4		Rounding	1
47cm	LP202208_Kern02_Scheibe_a_47	1	8.6	0.3
49cm	LP202208_Kern02_Scheibe_a_49	1	8.8	1.3
51cm	LP202208_Kern02_Scheibe_a_51	1	9.4	0.8
53cm	LP202208_Kern02_Scheibe_a_53	1	9.1	0.4
55cm	LP202208_Kern02_Scheibe_a_55	1	9.6	0.3
57cm	LP202208_Kern02_Scheibe_a_57	1	8.9	0.6
59cm	LP202208_Kern02_Scheibe_a_59	1	9	0.8
61cm	LP202208_Kern02_Scheibe_a_61	1	9.8	0.8
63cm	LP202208_Kern02_Scheibe_a_63	1	9.1	0.5
65cm	LP202208_Kern02_Scheibe_a_65	1	9	0.3
67cm	LP202208_Kern02_Scheibe_a_67	1	8.9	0.3
69cm	LP202208_Kern02_Scheibe_a_69	1	8.56	0.27
71cm	LP202208_Kern02_Scheibe_a_71	1	8.8	0.4
73cm	LP202208_Kern02_Scheibe_a_73	1	9.01	0.28
75cm	LP202208_Kern02_Scheibe_a_75	1	9.1	0.5
77cm	LP202208_Kern02_Scheibe_a_77	1	8.1	1
79cm	LP202208_Kern02_Scheibe_a_79	1	8.9	0.6

## Sheet: Ti
Ti						Validation summary Ti
Depth	Samplename	Batch	w / g/kg	U(k=2) / g/kg		Recovery CRMs
1cm	LP202208_Kern02_Scheibe_b_1	2	2.31	0.13			KUA QC	GBW 07311	BCR2
2cm	LP202208_Kern02_Scheibe_b_2	2	2.35	0.1			Recovery / %	Recovery / %	Recovery / %
3cm	LP202208_Kern02_Scheibe_b_3	2	2.41	0.13		Batch 1	85.9333	91.5943	103.529
4cm	LP202208_Kern02_Scheibe_b_4	2	2.43	0.07		Batch 2	92.7957	86.8197	98.2261
5cm	LP202208_Kern02_Scheibe_b_5	2	3.05	0.18
6cm	LP202208_Kern02_Scheibe_b_6	2	2.96	0.1		LOD & LOQ
7cm	LP202208_Kern02_Scheibe_b_7	2	2.92	0.28			LOD / µg/L	LOQ / µg/L	LOD / g/kg	LOQ / g/kg
8cm	LP202208_Kern02_Scheibe_b_8	2	3.02	0.06		Batch 1	6	21	0.006	0.021
9cm	LP202208_Kern02_Scheibe_b_9	2	3.12	0.17		Batch 2	120	400	0.24	0.8
10cm	LP202208_Kern02_Scheibe_b_10	2	3.19	0.17
11cm	LP202208_Kern02_Scheibe_b_11	2	3.23	0.14		General
12cm	LP202208_Kern02_Scheibe_b_12	2	3.36	0.14			Quantified Isotope		Cell Gass Mode
13cm	LP202208_Kern02_Scheibe_b_13	2	3.23	0.13		Batch 1	47 -> 47		H2
14cm	LP202208_Kern02_Scheibe_b_14	2	3.21	0.12		Batch 2	47 -> 47		H2
15cm	LP202208_Kern02_Scheibe_b_15	2	3.17	0.11
16cm	LP202208_Kern02_Scheibe_b_16	2	3.29	0.16
17cm	LP202208_Kern02_Scheibe_b_17	2	3.34	0.18		Background Values Ti
18cm	LP202208_Kern02_Scheibe_b_18	2	3.25	0.12		Period	Recent (2020-2000)		Past (<1920)
19cm	LP202208_Kern02_Scheibe_b_19	2	3.19	0.17		Section	5 cm - 23 cm		45 cm - 79 cm
20cm	LP202208_Kern02_Scheibe_b_20	2	3.23	0.16		Unit	g/kg
21cm	LP202208_Kern02_Scheibe_a_21	1	3.31	0.18		M2MAD	3.45		3.19
23cm	LP202208_Kern02_Scheibe_a_23	1	3.3	0.2		TIF	3.5		3.27
45cm	LP202208_Kern02_Scheibe_a_45	1	3	0.18		Rounding	2
47cm	LP202208_Kern02_Scheibe_a_47	1	3.18	0.15
49cm	LP202208_Kern02_Scheibe_a_49	1	3.19	0.16
51cm	LP202208_Kern02_Scheibe_a_51	1	3.2	0.3
53cm	LP202208_Kern02_Scheibe_a_53	1	3.09	0.25
55cm	LP202208_Kern02_Scheibe_a_55	1	3.07	0.27
57cm	LP202208_Kern02_Scheibe_a_57	1	3.08	0.18
59cm	LP202208_Kern02_Scheibe_a_59	1	3.08	0.14
61cm	LP202208_Kern02_Scheibe_a_61	1	3.14	0.14
63cm	LP202208_Kern02_Scheibe_a_63	1	3.1	0.4
65cm	LP202208_Kern02_Scheibe_a_65	1	3.1	0.23
67cm	LP202208_Kern02_Scheibe_a_67	1	3.1	0.24
69cm	LP202208_Kern02_Scheibe_a_69	1	3.16	0.24
71cm	LP202208_Kern02_Scheibe_a_71	1	3.1	0.3
73cm	LP202208_Kern02_Scheibe_a_73	1	3.07	0.26
75cm	LP202208_Kern02_Scheibe_a_75	1	3.1	0.3
77cm	LP202208_Kern02_Scheibe_a_77	1	3.06	0.25
79cm	LP202208_Kern02_Scheibe_a_79	1	3.3	0.4

## Sheet: V
V						Validation summary V
Depth	Samplename	Batch	w / mg/kg	U(k=2) / mg/kg		Recovery CRMs
1cm	LP202208_Kern02_Scheibe_b_1	2	103	8			KUA QC	GBW 07311	BCR2
2cm	LP202208_Kern02_Scheibe_b_2	2	107	5			Recovery / %	Recovery / %	Recovery / %
3cm	LP202208_Kern02_Scheibe_b_3	2	109	5		Batch 1	76.6992	87.0116	105.976
4cm	LP202208_Kern02_Scheibe_b_4	2	111	4		Batch 2	94.5178	93.5926	104.042
5cm	LP202208_Kern02_Scheibe_b_5	2	76	3
6cm	LP202208_Kern02_Scheibe_b_6	2	79	5		LOD & LOQ
7cm	LP202208_Kern02_Scheibe_b_7	2	79.6	2.4			LOD / µg/L	LOQ / µg/L	LOD / mg/kg	LOQ / mg/kg
8cm	LP202208_Kern02_Scheibe_b_8	2	82	4		Batch 1	0.3	1	0.3	1
9cm	LP202208_Kern02_Scheibe_b_9	2	85	4		Batch 2	0.3	1	0.6	2
10cm	LP202208_Kern02_Scheibe_b_10	2	90	5
11cm	LP202208_Kern02_Scheibe_b_11	2	83	3		General
12cm	LP202208_Kern02_Scheibe_b_12	2	80.4	2.3			Quantified Isotope		Cell Gass Mode
13cm	LP202208_Kern02_Scheibe_b_13	2	88	4		Batch 1	51		He
14cm	LP202208_Kern02_Scheibe_b_14	2	84.5	2.8		Batch 2	51		He
15cm	LP202208_Kern02_Scheibe_b_15	2	78	2.1
16cm	LP202208_Kern02_Scheibe_b_16	2	81	6
17cm	LP202208_Kern02_Scheibe_b_17	2	82	5		Background Values V
18cm	LP202208_Kern02_Scheibe_b_18	2	79	7		Period	Recent (2020-2000)		Past (<1920)
19cm	LP202208_Kern02_Scheibe_b_19	2	76	4		Section	5 cm - 23 cm		45 cm - 79 cm
20cm	LP202208_Kern02_Scheibe_b_20	2	73.2	2.5		Unit	mg/kg
21cm	LP202208_Kern02_Scheibe_a_21	1	81.3	2.8		M2MAD	88.5		65.3
23cm	LP202208_Kern02_Scheibe_a_23	1	77.8	2.4		TIF	89.5		66.6
45cm	LP202208_Kern02_Scheibe_a_45	1	53.1	2.3		Rounding	1
47cm	LP202208_Kern02_Scheibe_a_47	1	61.4	1.3
49cm	LP202208_Kern02_Scheibe_a_49	1	60	3
51cm	LP202208_Kern02_Scheibe_a_51	1	61.5	2.3
53cm	LP202208_Kern02_Scheibe_a_53	1	60	4
55cm	LP202208_Kern02_Scheibe_a_55	1	64.5	2.3
57cm	LP202208_Kern02_Scheibe_a_57	1	61	4
59cm	LP202208_Kern02_Scheibe_a_59	1	60.8	2.2
61cm	LP202208_Kern02_Scheibe_a_61	1	63.7	2.7
63cm	LP202208_Kern02_Scheibe_a_63	1	65	3
65cm	LP202208_Kern02_Scheibe_a_65	1	63.7	2.6
67cm	LP202208_Kern02_Scheibe_a_67	1	61.2	1.6
69cm	LP202208_Kern02_Scheibe_a_69	1	59.7	2.9
71cm	LP202208_Kern02_Scheibe_a_71	1	62	5
73cm	LP202208_Kern02_Scheibe_a_73	1	62	3
75cm	LP202208_Kern02_Scheibe_a_75	1	63	4
77cm	LP202208_Kern02_Scheibe_a_77	1	55.9	1.1
79cm	LP202208_Kern02_Scheibe_a_79	1	61	3

## Sheet: Cr
Cr						Validation summary Cr
Depth	Samplename	Batch	w / mg/kg	U(k=2) / mg/kg		Recovery CRMs
1cm	LP202208_Kern02_Scheibe_b_1	2	54.4	1.7			KUA QC	GBW 07311	BCR2
2cm	LP202208_Kern02_Scheibe_b_2	2	53	3			Recovery / %	Recovery / %	Recovery / %
3cm	LP202208_Kern02_Scheibe_b_3	2	53.9	1.9		Batch 1	83.3537	99.4995	99.0964
4cm	LP202208_Kern02_Scheibe_b_4	2	55.4	2.5		Batch 2	95.1611	89.6299	89.6485
5cm	LP202208_Kern02_Scheibe_b_5	2	61	3
6cm	LP202208_Kern02_Scheibe_b_6	2	61.3	2.7		LOD & LOQ
7cm	LP202208_Kern02_Scheibe_b_7	2	60	6			LOD / µg/L	LOQ / µg/L	LOD / mg/kg	LOQ / mg/kg
8cm	LP202208_Kern02_Scheibe_b_8	2	63.2	1.9		Batch 1	1	2.8	1	2.8
9cm	LP202208_Kern02_Scheibe_b_9	2	63	4		Batch 2	1	2.7	2	5.4
10cm	LP202208_Kern02_Scheibe_b_10	2	66	4
11cm	LP202208_Kern02_Scheibe_b_11	2	66	4		General
12cm	LP202208_Kern02_Scheibe_b_12	2	68	3			Quantified Isotope		Cell Gass Mode
13cm	LP202208_Kern02_Scheibe_b_13	2	66.8	2.3		Batch 1	52 -> 52		H2
14cm	LP202208_Kern02_Scheibe_b_14	2	66	4		Batch 2	52 -> 52		H2
15cm	LP202208_Kern02_Scheibe_b_15	2	65	4
16cm	LP202208_Kern02_Scheibe_b_16	2	67.9	2.8
17cm	LP202208_Kern02_Scheibe_b_17	2	69	4		Background Values Cr
18cm	LP202208_Kern02_Scheibe_b_18	2	67	3		Period	Recent (2020-2000)		Past (<1920)
19cm	LP202208_Kern02_Scheibe_b_19	2	66	4		Section	5 cm - 23 cm		45 cm - 79 cm
20cm	LP202208_Kern02_Scheibe_b_20	2	65	4		Unit	mg/kg
21cm	LP202208_Kern02_Scheibe_a_21	1	71.2	2.9		M2MAD	71.9		68
23cm	LP202208_Kern02_Scheibe_a_23	1	70.3	2.6		TIF	73.7		68.8
45cm	LP202208_Kern02_Scheibe_a_45	1	52	4		Rounding	1
47cm	LP202208_Kern02_Scheibe_a_47	1	57.2	2.6
49cm	LP202208_Kern02_Scheibe_a_49	1	57	3
51cm	LP202208_Kern02_Scheibe_a_51	1	61	5
53cm	LP202208_Kern02_Scheibe_a_53	1	58	5
55cm	LP202208_Kern02_Scheibe_a_55	1	61	4
57cm	LP202208_Kern02_Scheibe_a_57	1	59	3
59cm	LP202208_Kern02_Scheibe_a_59	1	58.6	2
61cm	LP202208_Kern02_Scheibe_a_61	1	63	4
63cm	LP202208_Kern02_Scheibe_a_63	1	64	7
65cm	LP202208_Kern02_Scheibe_a_65	1	62	5
67cm	LP202208_Kern02_Scheibe_a_67	1	60	5
69cm	LP202208_Kern02_Scheibe_a_69	1	61	6
71cm	LP202208_Kern02_Scheibe_a_71	1	62	6
73cm	LP202208_Kern02_Scheibe_a_73	1	64	6
75cm	LP202208_Kern02_Scheibe_a_75	1	65	6
77cm	LP202208_Kern02_Scheibe_a_77	1	61	6
79cm	LP202208_Kern02_Scheibe_a_79	1	64	8

[truncated: 35 more sheets: Mn, Fe, Co, Ni, Cu, Zn, Ga, Ge, As, Rb, Sr, Y, Nb, Mo, Cd, In, Ba, La, Ce, Pr …]
